# Supplementary material for: The Longitudinal Interplay Between Loneliness and Depressive Symptoms During Late Childhood: Cross-Lagged Panel Network Analyses
Source: Eur J Investig Health Psychol Educ. 2026 May 31;16(6):78. doi: 10.3390/ejihpe16060078 (PMC13298037; doi:10.3390/ejihpe16060078)
Supplement: Supplementary file 1 [file ejihpe-16-00078-s001.zip]

Archive with 1 entries (1 files):
- ejihpe-4214703-supplementary.pdf
